# Supplementary material for: Thermal Stability and Vibrational Properties of the 6,6,12-Graphyne-Based Isolated Molecules and Two-Dimensional Crystal
Source: Materials (Basel). 2023 Feb 27;16(5):1964. doi: 10.3390/ma16051964 (PMC10003780; doi:10.3390/ma16051964)
Supplement: Supplementary file 1 [file materials-16-01964-s001.zip]

Archive with 1 entries (1 files):
- materials-2120988-supplementary.pdf
